# Supplementary material for: Mapping the interactome of overexpressed RAF kinase inhibitor protein in a gastric cancer cell line
Source: BMC Cancer. 2013 Nov 9;13:536. doi: 10.1186/1471-2407-13-536 (PMC3830446; doi:10.1186/1471-2407-13-536)
Supplement: Additional file 2: Table S2 — MS/MS spectra of the corresponding peptides identifying three validated RKIP-interacting proteins. [file 1471-2407-13-536-S2.xls]

## Sheet: Sheet1
Table S2. MS/MS spectra of the corresponding peptides identifying three validated RKIP-interacting proteins
Protein name	Peptide sequence	mass spectrum of MS/MS Fragmentation
Heat shock protein HSP 90-beta	ADLINNLGTIAK	MS/MS Fragmentation of ADLINNLGTIAK
		Found in HS90B_HUMAN in SwissProt, Heat shock protein HSP 90-beta OS=Homo sapiens GN=HSP90AB1 PE=1 SV=4
		Match to Query 4: 1241.466848 from(621.740700,2+) intensity(877.8438) index(31)
		Data file 20110217-GH-07.pkl
		Monoisotopic mass of neutral peptide Mr(calc): 1241.6979
		Ions Score: 38 Expect: 0.0068
		Matches : 15/116 fragment ions using 55 most intense peaks
		#	b	b++	b*	b*++	b0	b0++	Seq.	y	y++	y*	y*++	y0	y0++	#
		1	72.0444	36.5258					A							12
		2	187.071	94.0393			169.061	85.034	D	1171.67	586.338	1154.64	577.824	1153.66	577.332	11
		3	300.155	150.581			282.145	141.576	L	1056.64	528.824	1039.61	520.311	1038.63	519.819	10
		4	413.24	207.123			395.229	198.118	I	943.557	472.282	926.531	463.769	925.547	463.277	9
		5	527.282	264.145	510.256	255.632	509.272	255.139	N	830.473	415.74	813.447	407.227	812.462	406.735	8
		6	641.325	321.166	624.299	312.653	623.315	312.161	N	716.43	358.719	699.404	350.205	698.42	349.713	7
		7	754.409	377.708	737.383	369.195	736.399	368.703	L	602.387	301.697	585.361	293.184	584.377	292.692	6
		8	811.431	406.219	794.404	397.706	793.42	397.214	G	489.303	245.155	472.277	236.642	471.293	236.15	5
		9	912.479	456.743	895.452	448.23	894.468	447.738	T	432.282	216.644	415.255	208.131	414.271	207.639	4
		10	1025.56	513.285	1008.54	504.772	1007.55	504.28	I	331.234	166.121	314.207	157.607			3
		11	1096.6	548.803	1079.57	540.29	1078.59	539.798	A	218.15	109.579	201.123	101.065			2
		12							K	147.113	74.06	130.086	65.5468			1
	GVVDSEDLPLNISR	MS/MS Fragmentation of GVVDSEDLPLNISR
		Found in HS90B_HUMAN in SwissProt, Heat shock protein HSP 90-beta OS=Homo sapiens GN=HSP90AB1 PE=1 SV=4
		Match to Query 22: 1512.513248 from(757.263900,2+) intensity(18573.7207) index(28)
		Data file 20110217-GH-07.pkl
		Monoisotopic mass of neutral peptide Mr(calc): 1512.7784
		Ions Score: 77 Expect: 6.8e-07
		Matches : 12/128 fragment ions using 15 most intense peaks
		#	b	b++	b*	b*++	b0	b0++	Seq.	y	y++	y*	y*++	y0	y0++	#
		1	58.0287	29.518					G							14
		2	157.097	79.0522					V	1456.76	728.886	1439.74	720.372	1438.75	719.88	13
		3	256.166	128.586					V	1357.7	679.351	1340.67	670.838	1339.69	670.346	12
		4	371.192	186.1			353.182	177.095	D	1258.63	629.817	1241.6	621.304	1240.62	620.812	11
		5	458.224	229.616			440.214	220.611	S	1143.6	572.304	1126.57	563.791	1125.59	563.299	10
		6	587.267	294.137			569.257	285.132	E	1056.57	528.788	1039.54	520.275	1038.56	519.783	9
		7	702.294	351.651			684.284	342.645	D	927.526	464.267	910.499	455.753	909.515	455.261	8
		8	815.378	408.193			797.368	399.187	L	812.499	406.753	795.472	398.24	794.488	397.748	7
		9	912.431	456.719			894.42	447.714	P	699.415	350.211	682.388	341.698	681.404	341.206	6
		10	1025.52	513.261			1007.5	504.256	L	602.362	301.685	585.336	293.171	584.351	292.679	5
		11	1139.56	570.283	1122.53	561.769	1121.55	561.277	N	489.278	245.143	472.251	236.629	471.267	236.137	4
		12	1252.64	626.825	1235.62	618.311	1234.63	617.819	I	375.235	188.121	358.209	179.608	357.224	179.116	3
		13	1339.67	670.341	1322.65	661.827	1321.66	661.335	S	262.151	131.579	245.124	123.066	244.14	122.574	2
		14							R	175.119	88.0631	158.092	79.5498			1
	HFSVEGQLEFR	MS/MS Fragmentation of HFSVEGQLEFR
		Found in HS90B_HUMAN in SwissProt, Heat shock protein HSP 90-beta OS=Homo sapiens GN=HSP90AB1 PE=1 SV=4
		Match to Query 9: 1347.409248 from(674.711900,2+) intensity(585.5566) index(18)
		Data file 20110217-GH-07.pkl
		Monoisotopic mass of neutral peptide Mr(calc): 1347.6572
		Ions Score: 29 Expect: 0.057
		Matches : 14/100 fragment ions using 37 most intense peaks
		#	b	b++	b*	b*++	b0	b0++	Seq.	y	y++	y*	y*++	y0	y0++	#
		1	138.066	69.5367					H							11
		2	285.135	143.071					F	1211.61	606.306	1194.58	597.793	1193.59	597.301	10
		3	372.167	186.587			354.156	177.582	S	1064.54	532.772	1047.51	524.259	1046.53	523.767	9
		4	471.235	236.121			453.224	227.116	V	977.505	489.256	960.479	480.743	959.495	480.251	8
		5	600.278	300.642			582.267	291.637	E	878.437	439.722	861.41	431.209	860.426	430.717	7
		6	657.299	329.153			639.288	320.148	G	749.394	375.201	732.367	366.687	731.384	366.195	6
		7	785.358	393.183	768.331	384.669	767.347	384.177	Q	692.373	346.69	675.346	338.177	674.362	337.685	5
		8	898.442	449.724	881.415	441.211	880.431	440.719	L	564.314	282.661	547.288	274.147	546.303	273.655	4
		9	1027.48	514.246	1010.46	505.733	1009.47	505.24	E	451.23	226.119	434.203	217.605	433.219	217.113	3
		10	1174.55	587.78	1157.53	579.267	1156.54	578.775	F	322.187	161.597	305.161	153.084			2
		11							R	175.119	88.0631	158.092	79.5498			1
	HLEINPDHPIVETLR	MS/MS Fragmentation of HLEINPDHPIVETLR
		Found in HS90B_HUMAN in SwissProt, Heat shock protein HSP 90-beta OS=Homo sapiens GN=HSP90AB1 PE=1 SV=4
		Match to Query 37: 1781.598972 from(594.873600,3+) intensity(1966.7605) index(13)
		Data file 20110217-GH-07.pkl
		Monoisotopic mass of neutral peptide Mr(calc): 1781.9424
		Ions Score: 32 Expect: 0.016
		Matches : 29/152 fragment ions using 91 most intense peaks
		#	b	b++	b*	b*++	b0	b0++	Seq.	y	y++	y*	y*++	y0	y0++	#
		1	138.066	69.5367					H							15
		2	251.15	126.079					L	1645.89	823.449	1628.86	814.936	1627.88	814.444	14
		3	380.193	190.6			362.182	181.595	E	1532.81	766.907	1515.78	758.394	1514.8	757.902	13
		4	493.277	247.142			475.266	238.137	I	1403.76	702.386	1386.74	693.872	1385.75	693.38	12
		5	607.32	304.164	590.293	295.65	589.309	295.158	N	1290.68	645.844	1273.65	637.33	1272.67	636.838	11
		6	704.373	352.69	687.346	344.177	686.362	343.685	P	1176.64	588.822	1159.61	580.309	1158.63	579.817	10
		7	819.399	410.203	802.373	401.69	801.389	401.198	D	1079.58	540.296	1062.56	531.783	1061.57	531.29	9
		8	956.458	478.733	939.432	470.22	938.448	469.728	H	964.557	482.782	947.531	474.269	946.547	473.777	8
		9	1053.51	527.259	1036.48	518.746	1035.5	518.254	P	827.499	414.253	810.472	405.74	809.488	405.248	7
		10	1166.6	583.801	1149.57	575.288	1148.58	574.796	I	730.446	365.726	713.419	357.213	712.435	356.721	6
		11	1265.66	633.336	1248.64	624.822	1247.65	624.33	V	617.362	309.185	600.335	300.671	599.351	300.179	5
		12	1394.71	697.857	1377.68	689.343	1376.7	688.851	E	518.293	259.65	501.267	251.137	500.283	250.645	4
		13	1495.75	748.381	1478.73	739.867	1477.74	739.375	T	389.251	195.129	372.224	186.616	371.24	186.124	3
		14	1608.84	804.923	1591.81	796.409	1590.83	795.917	L	288.203	144.605	271.176	136.092			2
		15							R	175.119	88.0631	158.092	79.5498			1
	HSQFIGYPITLYLEKER	MS/MS Fragmentation of HSQFIGYPITLYLEKER
		Found in HS90B_HUMAN in SwissProt, Heat shock protein HSP 90-beta OS=Homo sapiens GN=HSP90AB1 PE=1 SV=4
		Match to Query 57: 2092.712772 from(698.578200,3+) intensity(1900.5437) index(34)
		Data file 20110217-GH-07.pkl
		Monoisotopic mass of neutral peptide Mr(calc): 2093.0945
		Ions Score: 40 Expect: 0.0024
		Matches : 16/184 fragment ions using 36 most intense peaks
		#	b	b++	b*	b*++	b0	b0++	Seq.	y	y++	y*	y*++	y0	y0++	#
		1	138.066	69.5367					H							17
		2	225.098	113.053			207.088	104.047	S	1957.04	979.025	1940.02	970.512	1939.03	970.02	16
		3	353.157	177.082	336.13	168.569	335.146	168.077	Q	1870.01	935.509	1852.98	926.996	1852	926.504	15
		4	500.225	250.616	483.199	242.103	482.215	241.611	F	1741.95	871.48	1724.93	862.966	1723.94	862.475	14
		5	613.309	307.158	596.283	298.645	595.299	298.153	I	1594.88	797.946	1577.86	789.432	1576.87	788.94	13
		6	670.331	335.669	653.304	327.156	652.32	326.664	G	1481.8	741.404	1464.77	732.89	1463.79	732.398	12
		7	833.394	417.201	816.367	408.687	815.384	408.195	Y	1424.78	712.893	1407.75	704.38	1406.77	703.888	11
		8	930.447	465.727	913.42	457.214	912.436	456.722	P	1261.72	631.361	1244.69	622.848	1243.7	622.356	10
		9	1043.53	522.269	1026.5	513.756	1025.52	513.264	I	1164.66	582.835	1147.64	574.322	1146.65	573.83	9
		10	1144.58	572.793	1127.55	564.28	1126.57	563.788	T	1051.58	526.293	1034.55	517.779	1033.57	517.288	8
		11	1257.66	629.335	1240.64	620.822	1239.65	620.33	L	950.531	475.769	933.504	467.256	932.52	466.764	7
		12	1420.73	710.867	1403.7	702.353	1402.72	701.861	Y	837.447	419.227	820.42	410.714	819.436	410.222	6
		13	1533.81	767.409	1516.78	758.895	1515.8	758.403	L	674.383	337.695	657.357	329.182	656.373	328.69	5
		14	1662.85	831.93	1645.83	823.417	1644.84	822.925	E	561.299	281.153	544.273	272.64	543.288	272.148	4
		15	1790.95	895.977	1773.92	887.464	1772.94	886.972	K	432.257	216.632	415.23	208.119	414.246	207.627	3
		16	1919.99	960.499	1902.96	951.986	1901.98	951.493	E	304.161	152.584	287.135	144.071	286.151	143.579	2
		17							R	175.119	88.0631	158.092	79.5498			1
	SIYYITGESKEQVANSAFVER	MS/MS Fragmentation of SIYYITGESKEQVANSAFVER
		Found in HS90B_HUMAN in SwissProt, Heat shock protein HSP 90-beta OS=Homo sapiens GN=HSP90AB1 PE=1 SV=4
		Match to Query 81: 2389.707448 from(1195.861000,2+) intensity(1267.1705) index(22)
		Data file 20110217-GH-07.pkl
		Monoisotopic mass of neutral peptide Mr(calc): 2390.1754
		Ions Score: 16 Expect: 0.48
		Matches : 19/220 fragment ions using 69 most intense peaks
		#	b	b++	b*	b*++	b0	b0++	Seq.	y	y++	y*	y*++	y0	y0++	#
		1	88.0393	44.5233			70.0287	35.518	S							21
		2	201.123	101.065			183.113	92.06	I	2304.15	1152.58	2287.12	1144.07	2286.14	1143.57	20
		3	364.187	182.597			346.176	173.592	Y	2191.07	1096.04	2174.04	1087.52	2173.06	1087.03	19
		4	527.25	264.129			509.24	255.123	Y	2028	1014.51	2010.98	1005.99	2009.99	1005.5	18
		5	640.334	320.671			622.323	311.665	I	1864.94	932.974	1847.91	924.46	1846.93	923.968	17
		6	741.382	371.195			723.371	362.189	T	1751.86	876.432	1734.83	867.918	1733.85	867.426	16
		7	798.403	399.705			780.393	390.7	G	1650.81	825.908	1633.78	817.394	1632.8	816.903	15
		8	927.446	464.227			909.435	455.221	E	1593.79	797.397	1576.76	788.884	1575.78	788.392	14
		9	1014.48	507.743			996.467	498.737	S	1464.74	732.876	1447.72	724.362	1446.73	723.87	13
		10	1142.57	571.79	1125.55	563.277	1124.56	562.785	K	1377.71	689.36	1360.69	680.846	1359.7	680.354	12
		11	1271.62	636.311	1254.59	627.798	1253.6	627.306	E	1249.62	625.312	1232.59	616.799	1231.61	616.307	11
		12	1399.67	700.341	1382.65	691.827	1381.66	691.335	Q	1120.57	560.791	1103.55	552.278	1102.56	551.786	10
		13	1498.74	749.875	1481.72	741.362	1480.73	740.87	V	992.516	496.762	975.489	488.248	974.505	487.756	9
		14	1569.78	785.393	1552.75	776.88	1551.77	776.388	A	893.448	447.227	876.421	438.714	875.437	438.222	8
		15	1683.82	842.415	1666.8	833.902	1665.81	833.41	N	822.41	411.709	805.384	403.196	804.4	402.704	7
		16	1770.85	885.931	1753.83	877.418	1752.84	876.926	S	708.367	354.687	691.341	346.174	690.357	345.682	6
		17	1841.89	921.449	1824.87	912.936	1823.88	912.444	A	621.336	311.171	604.309	302.658	603.325	302.166	5
		18	1988.96	994.984	1971.93	986.47	1970.95	985.978	F	550.298	275.653	533.272	267.14	532.288	266.647	4
		19	2088.03	1044.52	2071	1036	2070.02	1035.51	V	403.23	202.119	386.203	193.605	385.219	193.113	3
		20	2217.07	1109.04	2200.04	1100.53	2199.06	1100.03	E	304.161	152.584	287.135	144.071	286.151	143.579	2
		21							R	175.119	88.0631	158.092	79.5498			1
	SLTNDWEDHLAVK	MS/MS Fragmentation of SLTNDWEDHLAVK
		Found in HS90B_HUMAN in SwissProt, Heat shock protein HSP 90-beta OS=Homo sapiens GN=HSP90AB1 PE=1 SV=4
		Match to Query 24: 1526.449248 from(764.231900,2+) intensity(1423.8883) index(21)
		Data file 20110217-GH-07.pkl
		Monoisotopic mass of neutral peptide Mr(calc): 1526.7365
		Ions Score: 48 Expect: 0.00058
		Matches : 21/128 fragment ions using 42 most intense peaks
		#	b	b++	b*	b*++	b0	b0++	Seq.	y	y++	y*	y*++	y0	y0++	#
		1	88.0393	44.5233			70.0287	35.518	S							13
		2	201.123	101.065			183.113	92.06	L	1440.71	720.86	1423.69	712.346	1422.7	711.854	12
		3	302.171	151.589			284.161	142.584	T	1327.63	664.317	1310.6	655.804	1309.62	655.312	11
		4	416.214	208.611	399.187	200.097	398.203	199.605	N	1226.58	613.794	1209.55	605.28	1208.57	604.788	10
		5	531.241	266.124	514.214	257.611	513.23	257.119	D	1112.54	556.772	1095.51	548.259	1094.53	547.767	9
		6	717.32	359.164	700.294	350.651	699.31	350.159	W	997.51	499.259	980.484	490.745	979.5	490.253	8
		7	846.363	423.685	829.336	415.172	828.352	414.68	E	811.431	406.219	794.404	397.706	793.42	397.214	7
		8	961.39	481.199	944.363	472.685	943.379	472.193	D	682.388	341.698	665.362	333.185	664.378	332.692	6
		9	1098.45	549.728	1081.42	541.215	1080.44	540.723	H	567.361	284.184	550.335	275.671			5
		10	1211.53	606.27	1194.51	597.757	1193.52	597.265	L	430.302	215.655	413.276	207.142			4
		11	1282.57	641.789	1265.54	633.275	1264.56	632.783	A	317.218	159.113	300.192	150.6			3
		12	1381.64	691.323	1364.61	682.809	1363.63	682.317	V	246.181	123.594	229.155	115.081			2
		13							K	147.113	74.06	130.086	65.5468			1
	TLTLVDTGIGMTK	MS/MS Fragmentation of TLTLVDTGIGMTK
		Found in HS90B_HUMAN in SwissProt, Heat shock protein HSP 90-beta OS=Homo sapiens GN=HSP90AB1 PE=1 SV=4
		Match to Query 11: 1348.478448 from(675.246500,2+) intensity(491.9137) index(82)
		Data file 20110217-GH-07.pkl
		Monoisotopic mass of neutral peptide Mr(calc): 1348.7272
		Ions Score: 62 Expect: 2.1e-05
		Matches : 21/118 fragment ions using 52 most intense peaks
		#	b	b++	b0	b0++	Seq.	y	y++	y*	y*++	y0	y0++	#
		1	102.055	51.5311	84.0444	42.5258	T							13
		2	215.139	108.073	197.129	99.0679	L	1248.69	624.847	1231.66	616.334	1230.68	615.842	12
		3	316.187	158.597	298.176	149.592	T	1135.6	568.305	1118.58	559.792	1117.59	559.3	11
		4	429.271	215.139	411.26	206.134	L	1034.56	517.781	1017.53	509.268	1016.54	508.776	10
		5	528.339	264.673	510.329	255.668	V	921.471	461.239	904.444	452.726	903.46	452.234	9
		6	643.366	322.187	625.356	313.181	D	822.403	411.705	805.376	403.192	804.392	402.7	8
		7	744.414	372.711	726.403	363.705	T	707.376	354.192	690.349	345.678	689.365	345.186	7
		8	801.435	401.221	783.425	392.216	G	606.328	303.668	589.301	295.154	588.317	294.662	6
		9	914.519	457.763	896.509	448.758	I	549.307	275.157	532.28	266.644	531.296	266.152	5
		10	971.541	486.274	953.53	477.269	G	436.222	218.615	419.196	210.102	418.212	209.61	4
		11	1102.58	551.794	1084.57	542.789	M	379.201	190.104	362.174	181.591	361.19	181.099	3
		12	1203.63	602.318	1185.62	593.313	T	248.161	124.584	231.134	116.071	230.15	115.579	2
		13					K	147.113	74.06	130.086	65.5468			1
	VILHLKEDQTEYLEER	MS/MS Fragmentation of VILHLKEDQTEYLEER
		Found in HS90B_HUMAN in SwissProt, Heat shock protein HSP 90-beta OS=Homo sapiens GN=HSP90AB1 PE=1 SV=4
		Match to Query 51: 2013.661272 from(672.227700,3+) intensity(1024.6591) index(7)
		Data file 20110217-GH-07.pkl
		Monoisotopic mass of neutral peptide Mr(calc): 2014.0371
		Ions Score: 50 Expect: 0.00022
		Matches : 10/156 fragment ions using 18 most intense peaks
		#	b	b++	b*	b*++	b0	b0++	Seq.	y	y++	y*	y*++	y0	y0++	#
		1	100.076	50.5415					V							16
		2	213.16	107.084					I	1915.98	958.492	1898.95	949.978	1897.97	949.486	15
		3	326.244	163.625					L	1802.89	901.95	1785.87	893.436	1784.88	892.944	14
		4	463.303	232.155					H	1689.81	845.408	1672.78	836.894	1671.8	836.402	13
		5	576.387	288.697					L	1552.75	776.878	1535.72	768.365	1534.74	767.873	12
		6	704.482	352.745	687.455	344.231			K	1439.66	720.336	1422.64	711.823	1421.65	711.331	11
		7	833.524	417.266	816.498	408.752	815.514	408.26	E	1311.57	656.289	1294.54	647.775	1293.56	647.283	10
		8	948.551	474.779	931.525	466.266	930.541	465.774	D	1182.53	591.767	1165.5	583.254	1164.52	582.762	9
		9	1076.61	538.809	1059.58	530.295	1058.6	529.803	Q	1067.5	534.254	1050.47	525.741	1049.49	525.249	8
		10	1177.66	589.332	1160.63	580.819	1159.65	580.327	T	939.442	470.224	922.415	461.711	921.431	461.219	7
		11	1306.7	653.854	1289.67	645.34	1288.69	644.848	E	838.394	419.701	821.368	411.187	820.384	410.695	6
		12	1469.76	735.385	1452.74	726.872	1451.75	726.38	Y	709.351	355.179	692.325	346.666	691.341	346.174	5
		13	1582.85	791.927	1565.82	783.414	1564.84	782.922	L	546.288	273.648	529.262	265.135	528.278	264.642	4
		14	1711.89	856.449	1694.86	847.935	1693.88	847.443	E	433.204	217.106	416.178	208.592	415.194	208.1	3
		15	1840.93	920.97	1823.91	912.457	1822.92	911.965	E	304.161	152.584	287.135	144.071	286.151	143.579	2
		16							R	175.119	88.0631	158.092	79.5498			1
	YHTSQSGDEMTSLSEYVSR	MS/MS Fragmentation of YHTSQSGDEMTSLSEYVSR
		Found in HS90B_HUMAN in SwissProt, Heat shock protein HSP 90-beta OS=Homo sapiens GN=HSP90AB1 PE=1 SV=4
		Match to Query 67: 2175.501048 from(1088.757800,2+) intensity(1223.6553) index(75)
		Data file 20110217-GH-07.pkl
		Monoisotopic mass of neutral peptide Mr(calc): 2175.9379
		Ions Score: 22 Expect: 0.15
		Matches : 27/202 fragment ions using 110 most intense peaks
		#	b	b++	b*	b*++	b0	b0++	Seq.	y	y++	y*	y*++	y0	y0++	#
		1	164.071	82.5389					Y							19
		2	301.13	151.068					H	2013.88	1007.44	1996.86	998.931	1995.87	998.439	18
		3	402.177	201.592			384.167	192.587	T	1876.82	938.915	1859.8	930.402	1858.81	929.91	17
		4	489.209	245.108			471.199	236.103	S	1775.78	888.391	1758.75	879.878	1757.76	879.386	16
		5	617.268	309.137	600.241	300.624	599.257	300.132	Q	1688.74	844.875	1671.72	836.362	1670.73	835.87	15
		6	704.3	352.654	687.273	344.14	686.289	343.648	S	1560.68	780.846	1543.66	772.333	1542.67	771.841	14
		7	761.321	381.164	744.295	372.651	743.311	372.159	G	1473.65	737.33	1456.63	728.817	1455.64	728.325	13
		8	876.348	438.678	859.322	430.164	858.338	429.673	D	1416.63	708.819	1399.6	700.306	1398.62	699.814	12
		9	1005.39	503.199	988.364	494.686	987.38	494.194	E	1301.6	651.306	1284.58	642.793	1283.59	642.301	11
		10	1136.43	568.719	1119.4	560.206	1118.42	559.714	M	1172.56	586.784	1155.54	578.271	1154.55	577.779	10
		11	1237.48	619.243	1220.45	610.73	1219.47	610.238	T	1041.52	521.264	1024.49	512.751	1023.51	512.259	9
		12	1324.51	662.759	1307.48	654.246	1306.5	653.754	S	940.473	470.74	923.447	462.227	922.463	461.735	8
		13	1437.6	719.301	1420.57	710.788	1419.58	710.296	L	853.441	427.224	836.415	418.711	835.431	418.219	7
		14	1524.63	762.817	1507.6	754.304	1506.62	753.812	S	740.357	370.682	723.331	362.169	722.347	361.677	6
		15	1653.67	827.338	1636.64	818.825	1635.66	818.333	E	653.325	327.166	636.299	318.653	635.315	318.161	5
		16	1816.73	908.87	1799.71	900.357	1798.72	899.865	Y	524.283	262.645	507.256	254.132	506.272	253.64	4
		17	1915.8	958.404	1898.77	949.891	1897.79	949.399	V	361.219	181.113	344.193	172.6	343.209	172.108	3
		18	2002.83	1001.92	1985.81	993.407	1984.82	992.915	S	262.151	131.579	245.124	123.066	244.14	122.574	2
		19							R	175.119	88.0631	158.092	79.5498			1
	YIDQEELNKTKPIWTR	MS/MS Fragmentation of YIDQEELNKTKPIWTR
		Found in HS90B_HUMAN in SwissProt, Heat shock protein HSP 90-beta OS=Homo sapiens GN=HSP90AB1 PE=1 SV=4
		Match to Query 53: 2032.678572 from(678.566800,3+) intensity(1426.3390) index(10)
		Data file 20110217-GH-07.pkl
		Monoisotopic mass of neutral peptide Mr(calc): 2033.0582
		Ions Score: 28 Expect: 0.033
		Matches : 42/168 fragment ions using 136 most intense peaks
		#	b	b++	b*	b*++	b0	b0++	Seq.	y	y++	y*	y*++	y0	y0++	#
		1	164.071	82.5389					Y							16
		2	277.155	139.081					I	1871	936.005	1853.98	927.491	1852.99	926.999	15
		3	392.182	196.594			374.171	187.589	D	1757.92	879.463	1740.89	870.949	1739.91	870.457	14
		4	520.24	260.624	503.214	252.111	502.23	251.619	Q	1642.89	821.949	1625.86	813.436	1624.88	812.944	13
		5	649.283	325.145	632.256	316.632	631.272	316.14	E	1514.83	757.92	1497.81	749.407	1496.82	748.915	12
		6	778.325	389.666	761.299	381.153	760.315	380.661	E	1385.79	693.399	1368.76	684.885	1367.78	684.393	11
		7	891.409	446.208	874.383	437.695	873.399	437.203	L	1256.75	628.877	1239.72	620.364	1238.74	619.872	10
		8	1005.45	503.23	988.426	494.716	987.442	494.224	N	1143.66	572.335	1126.64	563.822	1125.65	563.33	9
		9	1133.55	567.277	1116.52	558.764	1115.54	558.272	K	1029.62	515.314	1012.59	506.801	1011.61	506.308	8
		10	1234.6	617.801	1217.57	609.288	1216.58	608.796	T	901.525	451.266	884.499	442.753	883.515	442.261	7
		11	1362.69	681.849	1345.66	673.335	1344.68	672.843	K	800.478	400.743	783.451	392.229	782.467	391.737	6
		12	1459.74	730.375	1442.72	721.862	1441.73	721.37	P	672.383	336.695	655.356	328.182	654.372	327.69	5
		13	1572.83	786.917	1555.8	778.404	1554.82	777.912	I	575.33	288.169	558.303	279.655	557.319	279.163	4
		14	1758.91	879.957	1741.88	871.443	1740.9	870.951	W	462.246	231.627	445.219	223.113	444.235	222.621	3
		15	1859.95	930.481	1842.93	921.967	1841.94	921.475	T	276.167	138.587	259.14	130.074	258.156	129.582	2
		16							R	175.119	88.0631	158.092	79.5498			1
14-3-3 protein epsilon	AASDIAMTELPPTHPIR	MS/MS Fragmentation of AASDIAMTELPPTHPIR
		Found in 1433E_HUMAN in SwissProt, 14-3-3 protein epsilon OS=Homo sapiens GN=YWHAE PE=1 SV=1
		Match to Query 144: 1819.224048 from(910.619300,2+) intensity(2291.5576) index(93)
		Data file 20110217-GH-18.pkl
		Monoisotopic mass of neutral peptide Mr(calc): 1818.9298
		Fixed modifications: Carbamidomethyl (C) (apply to specified residues or termini only)
		Ions Score: 54 Expect: 0.00015
		Matches : 16/148 fragment ions using 36 most intense peaks
		#	b	b++	b0	b0++	Seq.	y	y++	y*	y*++	y0	y0++	#
		1	72.0444	36.5258			A							17
		2	143.082	72.0444			A	1748.9	874.954	1731.87	866.44	1730.89	865.948	16
		3	230.113	115.56	212.103	106.555	S	1677.86	839.435	1660.84	830.922	1659.85	830.43	15
		4	345.14	173.074	327.13	164.069	D	1590.83	795.919	1573.8	787.406	1572.82	786.914	14
		5	458.224	229.616	440.214	220.611	I	1475.8	738.406	1458.78	729.892	1457.79	729.4	13
		6	529.262	265.135	511.251	256.129	A	1362.72	681.864	1345.69	673.35	1344.71	672.858	12
		7	660.302	330.655	642.292	321.649	M	1291.68	646.345	1274.66	637.832	1273.67	637.34	11
		8	761.35	381.178	743.339	372.173	T	1160.64	580.825	1143.62	572.312	1142.63	571.819	10
		9	890.392	445.7	872.382	436.695	E	1059.59	530.301	1042.57	521.788	1041.58	521.296	9
		10	1003.48	502.242	985.466	493.237	L	930.552	465.78	913.525	457.266	912.541	456.774	8
		11	1100.53	550.768	1082.52	541.763	P	817.468	409.238	800.441	400.724	799.457	400.232	7
		12	1197.58	599.295	1179.57	590.289	P	720.415	360.711	703.389	352.198	702.405	351.706	6
		13	1298.63	649.818	1280.62	640.813	T	623.362	312.185	606.336	303.671	605.352	303.18	5
		14	1435.69	718.348	1417.68	709.343	H	522.315	261.661	505.288	253.148			4
		15	1532.74	766.874	1514.73	757.869	P	385.256	193.131	368.229	184.618			3
		16	1645.83	823.416	1627.81	814.411	I	288.203	144.605	271.176	136.092			2
		17					R	175.119	88.0631	158.092	79.5498			1
	VAGMDVELTVEER	MS/MS Fragmentation of VAGMDVELTVEER
		Found in 1433E_HUMAN in SwissProt, 14-3-3 protein epsilon OS=Homo sapiens GN=YWHAE PE=1 SV=1
		Match to Query 109: 1462.950848 from(732.482700,2+) intensity(522.8680) index(139)
		Data file 20110217-GH-18.pkl
		Monoisotopic mass of neutral peptide Mr(calc): 1462.6974
		Fixed modifications: Carbamidomethyl (C) (apply to specified residues or termini only)
		Variable modifications:
		M4 : Oxidation (M), with neutral losses 0.0000(shown in table), 63.9983
		Ions Score: 71 Expect: 3.8e-06
		Matches : 10/162 fragment ions using 14 most intense peaks
		#	b	b++	b0	b0++	Seq.	y	y++	y*	y*++	y0	y0++	#
		1	100.076	50.5415			V							13
		2	171.113	86.06			A	1364.64	682.822	1347.61	674.308	1346.63	673.817	12
		3	228.134	114.571			G	1293.6	647.303	1276.57	638.79	1275.59	638.298	11
		4	375.17	188.089			M	1236.58	618.793	1219.55	610.279	1218.57	609.787	10
		5	490.197	245.602	472.186	236.597	D	1089.54	545.275	1072.52	536.761	1071.53	536.269	9
		6	589.265	295.136	571.255	286.131	V	974.515	487.761	957.489	479.248	956.505	478.756	8
		7	718.308	359.657	700.297	350.652	E	875.447	438.227	858.42	429.714	857.436	429.222	7
		8	831.392	416.2	813.381	407.194	L	746.404	373.706	729.378	365.192	728.394	364.7	6
		9	932.439	466.723	914.429	457.718	T	633.32	317.164	616.294	308.651	615.31	308.159	5
		10	1031.51	516.258	1013.5	507.252	V	532.273	266.64	515.246	258.127	514.262	257.635	4
		11	1160.55	580.779	1142.54	571.774	E	433.204	217.106	416.178	208.592	415.194	208.1	3
		12	1289.59	645.3	1271.58	636.295	E	304.161	152.584	287.135	144.071	286.151	143.579	2
		13					R	175.119	88.0631	158.092	79.5498			1
Keratin, type II cytoskeletal 8 (K2C8)	ASLEAAIADAEQRGELAIK	MS/MS Fragmentation of ASLEAAIADAEQRGELAIK
		Found in K2C8_HUMAN in SwissProt, Keratin, type II cytoskeletal 8 OS=Homo sapiens GN=KRT8 PE=1 SV=7
		Match to Query 110: 1955.494872 from(652.838900,3+) intensity(10274.6836) index(219)
		Data file 20110217-GH-10.pkl
		Monoisotopic mass of neutral peptide Mr(calc): 1955.0323
		Fixed modifications: Carbamidomethyl (C) (apply to specified residues or termini only)
		Ions Score: 41 Expect: 0.0023
		Matches : 37/184 fragment ions using 114 most intense peaks
		#	b	b++	b*	b*++	b0	b0++	Seq.	y	y++	y*	y*++	y0	y0++	#
		1	72.0444	36.5258					A							19
		2	159.076	80.0418			141.066	71.0366	S	1885	943.005	1867.98	934.492	1866.99	934	18
		3	272.161	136.584			254.15	127.579	L	1797.97	899.489	1780.94	890.976	1779.96	890.484	17
		4	401.203	201.105			383.192	192.1	E	1684.89	842.947	1667.86	834.434	1666.88	833.942	16
		5	472.24	236.624			454.23	227.619	A	1555.84	778.426	1538.82	769.912	1537.83	769.42	15
		6	543.277	272.142			525.267	263.137	A	1484.81	742.907	1467.78	734.394	1466.8	733.902	14
		7	656.361	328.684			638.351	319.679	I	1413.77	707.388	1396.74	698.875	1395.76	698.383	13
		8	727.399	364.203			709.388	355.198	A	1300.69	650.846	1283.66	642.333	1282.67	641.841	12
		9	842.425	421.716			824.415	412.711	D	1229.65	615.328	1212.62	606.815	1211.64	606.323	11
		10	913.462	457.235			895.452	448.23	A	1114.62	557.814	1097.6	549.301	1096.61	548.809	10
		11	1042.51	521.756			1024.49	512.751	E	1043.58	522.296	1026.56	513.783	1025.57	513.29	9
		12	1170.56	585.785	1153.54	577.272	1152.55	576.78	Q	914.542	457.774	897.515	449.261	896.531	448.769	8
		13	1326.66	663.836	1309.64	655.323	1308.65	654.831	R	786.483	393.745	769.457	385.232	768.473	384.74	7
		14	1383.69	692.347	1366.66	683.833	1365.68	683.341	G	630.382	315.695	613.356	307.181	612.371	306.689	6
		15	1512.73	756.868	1495.7	748.355	1494.72	747.863	E	573.361	287.184	556.334	278.671	555.35	278.179	5
		16	1625.81	813.41	1608.79	804.897	1607.8	804.405	L	444.318	222.663	427.291	214.149			4
		17	1696.85	848.929	1679.82	840.415	1678.84	839.923	A	331.234	166.121	314.207	157.607			3
		18	1809.93	905.471	1792.91	896.957	1791.92	896.465	I	260.197	130.602	243.17	122.089			2
		19							K	147.113	74.06	130.086	65.5468			1
	LALDIEIATYRK	MS/MS Fragmentation of LALDIEIATYRK
		Found in K2C8_HUMAN in SwissProt, Keratin, type II cytoskeletal 8 OS=Homo sapiens GN=KRT8 PE=1 SV=7
		Match to Query 26: 1405.126448 from(703.570500,2+) intensity(3204.8813) index(207)
		Data file 20110217-GH-10.pkl
		Monoisotopic mass of neutral peptide Mr(calc): 1404.7976
		Fixed modifications: Carbamidomethyl (C) (apply to specified residues or termini only)
		Ions Score: 49 Expect: 0.00061
		Matches : 10/100 fragment ions using 14 most intense peaks
		#	b	b++	b*	b*++	b0	b0++	Seq.	y	y++	y*	y*++	y0	y0++	#
		1	114.091	57.5493					L							12
		2	185.129	93.0679					A	1292.72	646.864	1275.69	638.351	1274.71	637.859	11
		3	298.212	149.61					L	1221.68	611.346	1204.66	602.832	1203.67	602.34	10
		4	413.24	207.123			395.229	198.118	D	1108.6	554.803	1091.57	546.29	1090.59	545.798	9
		5	526.323	263.665			508.313	254.66	I	993.573	497.29	976.546	488.777	975.562	488.285	8
		6	655.366	328.187			637.356	319.181	E	880.489	440.748	863.462	432.235	862.478	431.743	7
		7	768.45	384.729			750.44	375.723	I	751.446	376.227	734.42	367.713	733.436	367.221	6
		8	839.487	420.247			821.477	411.242	A	638.362	319.685	621.336	311.171	620.351	310.679	5
		9	940.535	470.771			922.524	461.766	T	567.325	284.166	550.298	275.653	549.314	275.161	4
		10	1103.6	552.303			1085.59	543.298	Y	466.277	233.642	449.251	225.129			3
		11	1259.7	630.353	1242.67	621.84	1241.69	621.348	R	303.214	152.111	286.187	143.597			2
		12							K	147.113	74.06	130.086	65.5468			1
	LEGLTDEINFLR	MS/MS Fragmentation of LEGLTDEINFLR
		Found in K2C8_HUMAN in SwissProt, Keratin, type II cytoskeletal 8 OS=Homo sapiens GN=KRT8 PE=1 SV=7
		Match to Query 27: 1419.055248 from(710.534900,2+) intensity(14222.1572) index(139)
		Data file 20110217-GH-10.pkl
		Monoisotopic mass of neutral peptide Mr(calc): 1418.7405
		Fixed modifications: Carbamidomethyl (C) (apply to specified residues or termini only)
		Ions Score: 54 Expect: 0.00019
		Matches : 11/104 fragment ions using 14 most intense peaks
		#	b	b++	b*	b*++	b0	b0++	Seq.	y	y++	y*	y*++	y0	y0++	#
		1	114.091	57.5493					L							12
		2	243.134	122.071			225.123	113.065	E	1306.66	653.836	1289.64	645.322	1288.65	644.83	11
		3	300.155	150.581			282.145	141.576	G	1177.62	589.314	1160.59	580.801	1159.61	580.309	10
		4	413.24	207.123			395.229	198.118	L	1120.6	560.803	1103.57	552.29	1102.59	551.798	9
		5	514.287	257.647			496.277	248.642	T	1007.52	504.262	990.489	495.748	989.505	495.256	8
		6	629.314	315.161			611.303	306.155	D	906.468	453.738	889.441	445.224	888.457	444.732	7
		7	758.357	379.682			740.346	370.677	E	791.441	396.224	774.414	387.711	773.43	387.219	6
		8	871.441	436.224			853.43	427.219	I	662.398	331.703	645.372	323.19			5
		9	985.484	493.245	968.457	484.732	967.473	484.24	N	549.314	275.161	532.288	266.647			4
		10	1132.55	566.78	1115.53	558.266	1114.54	557.774	F	435.271	218.139	418.245	209.626			3
		11	1245.64	623.322	1228.61	614.808	1227.63	614.316	L	288.203	144.605	271.176	136.092			2
		12							R	175.119	88.0631	158.092	79.5498			1
	QLREYQELMNVK	MS/MS Fragmentation of QLREYQELMNVK
		Found in K2C8_HUMAN in SwissProt, Keratin, type II cytoskeletal 8 OS=Homo sapiens GN=KRT8 PE=1 SV=7
		Match to Query 47: 1550.131648 from(776.073100,2+) intensity(12194.6279) index(113)
		Data file 20110217-GH-10.pkl
		Monoisotopic mass of neutral peptide Mr(calc): 1549.7922
		Fixed modifications: Carbamidomethyl (C) (apply to specified residues or termini only)
		Ions Score: 24 Expect: 0.16
		Matches : 18/116 fragment ions using 45 most intense peaks
		#	b	b++	b*	b*++	b0	b0++	Seq.	y	y++	y*	y*++	y0	y0++	#
		1	129.066	65.0366	112.039	56.5233			Q							12
		2	242.15	121.579	225.123	113.065			L	1422.74	711.874	1405.71	703.361	1404.73	702.869	11
		3	398.251	199.629	381.224	191.116			R	1309.66	655.332	1292.63	646.819	1291.65	646.327	10
		4	527.294	264.15	510.267	255.637	509.283	255.145	E	1153.56	577.282	1136.53	568.768	1135.55	568.276	9
		5	690.357	345.682	673.33	337.169	672.346	336.677	Y	1024.51	512.76	1007.49	504.247	1006.5	503.755	8
		6	818.415	409.711	801.389	401.198	800.405	400.706	Q	861.45	431.229	844.423	422.715	843.439	422.223	7
		7	947.458	474.233	930.432	465.719	929.448	465.227	E	733.391	367.199	716.365	358.686	715.381	358.194	6
		8	1060.54	530.775	1043.52	522.261	1042.53	521.769	L	604.349	302.678	587.322	294.165			5
		9	1191.58	596.295	1174.56	587.782	1173.57	587.29	M	491.265	246.136	474.238	237.623			4
		10	1305.63	653.316	1288.6	644.803	1287.62	644.311	N	360.224	180.616	343.198	172.102			3
		11	1404.69	702.851	1387.67	694.337	1386.68	693.845	V	246.181	123.594	229.155	115.081			2
		12							K	147.113	74.06	130.086	65.5468			1
	SLDMDSIIAEVK	MS/MS Fragmentation of SLDMDSIIAEVK
		Found in K2C8_HUMAN in SwissProt, Keratin, type II cytoskeletal 8 OS=Homo sapiens GN=KRT8 PE=1 SV=7
		Match to Query 21: 1335.956248 from(668.985400,2+) intensity(15653.8379) index(32)
		Data file 20110217-GH-10.pkl
		Monoisotopic mass of neutral peptide Mr(calc): 1335.6592
		Fixed modifications: Carbamidomethyl (C) (apply to specified residues or termini only)
		Variable modifications:
		M4 : Oxidation (M), with neutral losses 0.0000(shown in table), 63.9983
		Ions Score: 55 Expect: 0.00013
		Matches : 17/156 fragment ions using 26 most intense peaks
		#	b	b++	b0	b0++	Seq.	y	y++	y*	y*++	y0	y0++	#
		1	88.0393	44.5233	70.0287	35.518	S							12
		2	201.123	101.065	183.113	92.06	L	1249.63	625.321	1232.61	616.808	1231.62	616.316	11
		3	316.15	158.579	298.14	149.573	D	1136.55	568.779	1119.52	560.265	1118.54	559.774	10
		4	463.186	232.096	445.175	223.091	M	1021.52	511.265	1004.5	502.752	1003.51	502.26	9
		5	578.213	289.61	560.202	280.605	D	874.488	437.748	857.462	429.234	856.477	428.742	8
		6	665.245	333.126	647.234	324.121	S	759.461	380.234	742.434	371.721	741.451	371.229	7
		7	778.329	389.668	760.318	380.663	I	672.429	336.718	655.403	328.205	654.418	327.713	6
		8	891.413	446.21	873.402	437.205	I	559.345	280.176	542.318	271.663	541.334	271.171	5
		9	962.45	481.729	944.439	472.723	A	446.261	223.634	429.234	215.121	428.25	214.629	4
		10	1091.49	546.25	1073.48	537.245	E	375.224	188.115	358.197	179.602	357.213	179.11	3
		11	1190.56	595.784	1172.55	586.779	V	246.181	123.594	229.155	115.081			2
		12					K	147.113	74.06	130.086	65.5468			1
	SLDMDSIIAEVKAQYEDIANR	MS/MS Fragmentation of SLDMDSIIAEVKAQYEDIANR
		Found in K2C8_HUMAN in SwissProt, Keratin, type II cytoskeletal 8 OS=Homo sapiens GN=KRT8 PE=1 SV=7
		Match to Query 164: 2380.655048 from(1191.334800,2+) intensity(18146.9102) index(69)
		Data file 20110217-GH-10.pkl
		Monoisotopic mass of neutral peptide Mr(calc): 2380.1580
		Fixed modifications: Carbamidomethyl (C) (apply to specified residues or termini only)
		Ions Score: 20 Expect: 0.21
		Matches : 9/210 fragment ions using 19 most intense peaks
		#	b	b++	b*	b*++	b0	b0++	Seq.	y	y++	y*	y*++	y0	y0++	#
		1	88.0393	44.5233			70.0287	35.518	S							21
		2	201.123	101.065			183.113	92.06	L	2294.13	1147.57	2277.11	1139.06	2276.12	1138.57	20
		3	316.15	158.579			298.14	149.573	D	2181.05	1091.03	2164.02	1082.52	2163.04	1082.02	19
		4	447.191	224.099			429.18	215.094	M	2066.02	1033.51	2049	1025	2048.01	1024.51	18
		5	562.218	281.613			544.207	272.607	D	1934.98	967.995	1917.96	959.481	1916.97	958.989	17
		6	649.25	325.128			631.239	316.123	S	1819.95	910.481	1802.93	901.968	1801.94	901.476	16
		7	762.334	381.671			744.323	372.665	I	1732.92	866.965	1715.9	858.452	1714.91	857.96	15
		8	875.418	438.213			857.407	429.207	I	1619.84	810.423	1602.81	801.91	1601.83	801.418	14
		9	946.455	473.731			928.444	464.726	A	1506.75	753.881	1489.73	745.368	1488.74	744.876	13
		10	1075.5	538.252			1057.49	529.247	E	1435.72	718.362	1418.69	709.849	1417.71	709.357	12
		11	1174.57	587.787			1156.56	578.781	V	1306.67	653.841	1289.65	645.328	1288.66	644.836	11
		12	1302.66	651.834	1285.63	643.321	1284.65	642.829	K	1207.61	604.307	1190.58	595.794	1189.6	595.302	10
		13	1373.7	687.353	1356.67	678.839	1355.69	678.347	A	1079.51	540.259	1062.49	531.746	1061.5	531.254	9
		14	1501.76	751.382	1484.73	742.869	1483.75	742.377	Q	1008.47	504.741	991.448	496.228	990.464	495.736	8
		15	1664.82	832.914	1647.79	824.4	1646.81	823.908	Y	880.416	440.712	863.389	432.198	862.405	431.706	7
		16	1793.86	897.435	1776.84	888.922	1775.85	888.43	E	717.353	359.18	700.326	350.667	699.342	350.175	6
		17	1908.89	954.948	1891.86	946.435	1890.88	945.943	D	588.31	294.659	571.284	286.145	570.299	285.653	5
		18	2021.97	1011.49	2004.95	1002.98	2003.96	1002.49	I	473.283	237.145	456.257	228.632			4
		19	2093.01	1047.01	2075.98	1038.5	2075	1038	A	360.199	180.603	343.172	172.09			3
		20	2207.05	1104.03	2190.03	1095.52	2189.04	1095.03	N	289.162	145.085	272.135	136.571			2
		21							R	175.119	88.0631	158.092	79.5498			1
	SNMDNMFESYINNLR	MS/MS Fragmentation of SNMDNMFESYINNLR
		Found in K2C8_HUMAN in SwissProt, Keratin, type II cytoskeletal 8 OS=Homo sapiens GN=KRT8 PE=1 SV=7
		Match to Query 99: 1847.238648 from(924.626600,2+) intensity(4823.8882) index(147)
		Data file 20110217-GH-10.pkl
		Monoisotopic mass of neutral peptide Mr(calc): 1846.7978
		Fixed modifications: Carbamidomethyl (C) (apply to specified residues or termini only)
		Ions Score: 8 Expect: 6
		Matches : 5/154 fragment ions using 18 most intense peaks
		#	b	b++	b*	b*++	b0	b0++	Seq.	y	y++	y*	y*++	y0	y0++	#
		1	88.0393	44.5233			70.0287	35.518	S							15
		2	202.082	101.545	185.056	93.0315	184.072	92.5395	N	1760.77	880.89	1743.75	872.377	1742.76	871.885	14
		3	333.123	167.065	316.096	158.552	315.112	158.06	M	1646.73	823.869	1629.7	815.355	1628.72	814.863	13
		4	448.15	224.578	431.123	216.065	430.139	215.573	D	1515.69	758.348	1498.66	749.835	1497.68	749.343	12
		5	562.193	281.6	545.166	273.087	544.182	272.595	N	1400.66	700.835	1383.64	692.322	1382.65	691.83	11
		6	693.233	347.12	676.207	338.607	675.222	338.115	M	1286.62	643.813	1269.59	635.3	1268.61	634.808	10
		7	840.302	420.654	823.275	412.141	822.291	411.649	F	1155.58	578.293	1138.55	569.78	1137.57	569.288	9
		8	969.344	485.176	952.317	476.662	951.333	476.17	E	1008.51	504.759	991.484	496.246	990.5	495.754	8
		9	1056.38	528.692	1039.35	520.178	1038.37	519.686	S	879.468	440.238	862.442	431.724	861.458	431.233	7
		10	1219.44	610.223	1202.41	601.71	1201.43	601.218	Y	792.436	396.722	775.41	388.209			6
		11	1332.52	666.765	1315.5	658.252	1314.51	657.76	I	629.373	315.19	612.346	306.677			5
		12	1446.57	723.787	1429.54	715.274	1428.56	714.782	N	516.289	258.648	499.262	250.135			4
		13	1560.61	780.808	1543.58	772.295	1542.6	771.803	N	402.246	201.627	385.219	193.113			3
		14	1673.69	837.35	1656.67	828.837	1655.68	828.345	L	288.203	144.605	271.176	136.092			2
		15							R	175.119	88.0631	158.092	79.5498			1
